# Supplementary material for: Lower Urinary Tract System Symptoms and Urinary Incontinence in Hypertensive Disorders of Pregnancy; A Prospective Observational Comparative Study
Source: J Clin Med. 2026 May 28;15(11):4162. doi: 10.3390/jcm15114162 (PMC13257796; doi:10.3390/jcm15114162)
Supplement: Supplementary file 1 [file jcm-15-04162-s001.zip]

Archive with 1 entries (1 files):
- jcm-4259220-supplementary.pdf
